# Supplementary material for: Pet Reptiles—Are We Meeting Their Needs?
Source: Animals (Basel). 2021 Oct 14;11(10):2964. doi: 10.3390/ani11102964 (PMC8533019; doi:10.3390/ani11102964)
Supplement: Supplementary file 1 [file animals-11-02964-s001.zip]

Archive with 3 entries (3 files):
- Supplementary materials/Figure S1. Descriptive statistics.xlsx
- Supplementary materials/Table S1. Questionnaire for chelonians, snakes and lizards (Translated).pdf
- Supplementary materials/Table S2. Data preparation.pdf
