# Supplementary material for: Pet Reptiles—Are We Meeting Their Needs?
Source: Animals (Basel). 2021 Oct 14;11(10):2964. doi: 10.3390/ani11102964 (PMC8533019; doi:10.3390/ani11102964)
Supplement: Supplementary file 1 [file animals-11-02964-s001.zip › Supplementary materials/Figure S1. Descriptive statistics.xlsx]

## Sheet: Barplots Frequency
	Snakes							Lizards							Chelonians
